# Supplementary material for: Next-Generation CEA-CAR-NK-92 Cells against Solid Tumors: Overcoming Tumor Microenvironment Challenges in Colorectal Cancer
Source: Cancers (Basel). 2024 Jan 16;16(2):388. doi: 10.3390/cancers16020388 (PMC10814835; doi:10.3390/cancers16020388)
Supplement: Supplementary file 1 [file cancers-16-00388-s001.zip]

Archive with 1 entries (1 files):
- cancers-2777952-supplementary.pdf
